# Supplementary material for: Next-Generation Sequencing-Directed Therapy in Patients with Metastatic Breast Cancer in Routine Clinical Practice
Source: Cancers (Basel). 2021 Sep 11;13(18):4564. doi: 10.3390/cancers13184564 (PMC8468801; doi:10.3390/cancers13184564)
Supplement: Supplementary file 1 [file cancers-13-04564-s001.zip]

Archive with 4 entries (2 files):
- cancers-1336427-supplementary/
- cancers-1336427-supplementary/Supplementary material/
- cancers-1336427-supplementary/Supplementary material/Supplementary Figures S1 + S2 and Tables S2 + S3.pdf
- cancers-1336427-supplementary/Supplementary material/Table S1 - Genetic alterations identified by NGS in 95 patients with metastatic breast cancer.xlsx
