# Supplementary material for: Next-Generation Sequencing-Directed Therapy in Patients with Metastatic Breast Cancer in Routine Clinical Practice
Source: Cancers (Basel). 2021 Sep 11;13(18):4564. doi: 10.3390/cancers13184564 (PMC8468801; doi:10.3390/cancers13184564)
Supplement: Supplementary file 1 [file cancers-13-04564-s001.zip › cancers-1336427-supplementary/Supplementary material/Table S1 - Genetic alterations identified by NGS in 95 patients with metastatic breast cancer.xlsx]

## Sheet: Table S1
Patient No.	Gene	Alteration	Variants of unknown significance (VUS) according to FoundationOne® (CDx) report	Therapy recommendations for breast cancer, according to FoundationOne® (CDx) report	Therapy recommendation for other cancer entities, according to FoundationOne® (CDx) report	On-label therapy	Recommended by tumor board	Therapy recommendations by tumor board	Cost application at health insurance	Cost approval	Next-generation sequencing-directed treatment
1	MSH6	amplification	yes
1	FGFR1	S388F	yes
1	IRS2	G879S	yes
1	ALK	rearrangement	yes
1	PIK3C2B	S1041T	yes
1	FLT4	V262F	yes
1	CTNNA1	rearrangement	yes
1	ALK	G1619V	yes
1	INPP4B	L360F	yes
1	BCL2L1	E202K	yes
1	MLL3	N2744S	yes
1	IGF1R	D783G	yes
1	GPR124	amplification	yes
1	CDKN2A	p14ARF loss exons2-3	no
1	SPEN	S3003L	yes
1	IRS2	G882A	yes
1	IRF4	loss	yes
1	ZNF703	amplification	no
1	FGFR1	amplification	no		Pazopanib, ponatinib	no	no
1	MYC	amplification	no
1	JAK2	R980T	yes
1	CDKN2A	p16INK41 loss exons2-3	no
1	MAP2K4	loss exons 4-11	no
1	PRKDC	amplification	yes
1	ALK	amplification	no		Crizotinib, ceritinib, alectinib	no	no
1	PTEN	R130G	no	Everolimus	Temsirolimus	no	no
1	PIK3CA	H1047R	no	Everolimus	Temsirolimus	no	no	No recommendation as patient died shortly after next-generation sequencing (NGS) results were available.
1	TP53	A161_I162>V	yes
1	MAP2K4	G9R	yes
1	SPEN	I3062M	yes
1	CTNNA1	loss exons 11-12	no
2	GATA6	S563L	yes					NGS did not indicate actionable therapeutic targets. Standard therapy with capecitabine.
2	MPL	R102P	yes
2	GATA6	E146D	yes
2	CD274	V225L	yes
2	RET	R982H	yes
2	ERBB4	G1061E	yes
2	SOCS1	A164T	yes
2	SYK	R520S	yes
2	XPO1	Q1006*	yes
2	PREX2	amplification	yes
2	ARID1A	truncation exon 20	no
2	GATA3	C318fs*38	no
2	TP53	G244S	no
2	MAP2K4	R110_G114del	yes
3	FGF4	amplification	no
3	MYST3	P1661_P1662insQQPQP	yes
3	MAP3K1	P902fs*7	no
3	MAP2K4	loss exons 3-11	no
3	RAD50	M1048fs*9	no
3	LYN	amplification	no
3	TP53	R282W	no
3	ZNF703	amplification	no
3	FGF19	amplification	no
3	MYC	amplification	no
3	TNFAIP3	T647P	yes
3	GPR124	amplification	yes
3	CCND1	amplification	no	Ribociclib, palbociclib		yes	yes	Palbociclib + fulvestrant	no		Patient received palbociclib + fulvestrant.
3	FGFR1	amplification	no		Pazopanib, ponatinib	no	no
3	RUNX1T1	amplification	yes
3	FGF3	amplification	no
4	CDKN2A/B	loss	no
4	MED12	G786W	yes
4	SNCAIP	E40A	yes
4	JAK3	V590M	yes
4	CCND1	E280del	yes
4	PRKDC	R2704fs*13	yes
4	TP53	P152L	no
4	NOTCH3	A1701V	no
4	LZTR1	S227fs*33	no
4	ARID1A	D1850fs*33	no
4	NF1	N78fs*7	no		Cobimetinib, trametinib	no	no
4	MSI-high		no		Pembrolizumab, nivolumab	no	yes	Pembrolizumab	no		Patient was treated outside the KEM and did not receive NGS-based therapy; two months later the patient died.
4	ESR1	D538G	no	Fulvestrant, anastrozol, exemestan, letrozol		yes	no
4	IGFR	V1303I	yes
4	IRF4	A69T	yes
4	CBFB	R187H	yes
4	CD79A	R13fs*61	no
4	IGF1R	R1042H	yes
4	PIK3R2	A236T	yes
4	PIK3C2B	P281L	yes
4	FLT4	V1166A	yes
4	ASXL1	P94T	yes
4	MTOR	A1459V	yes
4	FLT1	Y1333*	yes
4	ARID2	P1022S	yes
4	ESR1	rearrangement	yes
4	MLL2	P2108fs*36	no
4	AXIN1	R401H	yes
4	CEBPA	M15fs*93	no
5	LRP1B	R3239S	no
5	FGF4	amplification	no
5	TP53	splice site 782+1G>T	no
5	ERBB2	D769Y	no	Lapatinib, pertuzumab, trastuzumab, trastuzumab emtansine	Afatinib	yes	yes	Trastuzumab emtansine	no		Therapy with trastuzumab emtansine was started directly prior to NGS and continued after testing.
5	PIK3CA	H419_P421del	no	Everolimus	Temsirolimus	no	no
5	CCND1	amplification	no	Ribociclib, palbociclib		no	no
5	FGF19	amplification	no
5	FGF3	amplification	no
6	SPOP	E50K	no
6	AR	S598G	yes
6	GNAS	amplification	no
6	MAP3K1	S1049*	no
6	ZNF217	amplification	no
6	AURKA	R189W	yes
6	BARD1	E181K	yes
6	ABL1	rearrangement	yes
6	ABL1	loss	yes
6	CSF3R	L700V	yes
6	FGFR3	D722N	yes
6	KIT	Y373*	yes
6	RAD51	R307K	yes
6	TET2	E1555fs*22	no
6	ARFRP1	D87N	yes
6	ARFRP1	amplification	no
6	ABL1	R764W	yes
6	ABL1	I604M	yes
6	RPTOR	E398K	yes
6	CYP17A1	R362C	yes
6	ARID1A	S334*	no
6	KDM6A	R549T	yes
6	TBX3	P298L	yes
6	MTOR	E1799K	no	Everolimus	Temsirolimus	yes	no
6	KDM5C	P500S	yes
6	DIS3	E109Q	yes
6	CDC73	K354N	yes
6	ARID1A	R219L	yes
6	TSC1	L346V	yes
6	RPTOR	A862T	yes
6	MED12	E1652Q	yes
6	GNAS	R346T	yes
6	STK11	I46M	yes
6	TMB high	TMB = 42	no	Atezolizumab	Avelumab, cemiplimab, durvalumab, nivolumab, pembrolizumab	no	yes	Cost application for pembrolizumab or atezolizumab, possibly alpelisip and aromatase inhibitor.	no		Patient died shortly after results from NGS were available.
6	POLD1	splice site 2155-1G>C	yes
6	AURKA	amplification	no
6	SNCAIP	E310K	yes
6	FANCG	R601C	yes
6	CHEK1	E320Q	yes
6	ATR	E734K	yes
6	ABL1	E236D	yes
6	ZNF703	A401_H402insPTHLGGSSCSTCSA	yes
6	ARID1A	Q557fs*66	no
6	MSH6	V1253E	yes
6	ESR1	E380Q	no	Fulvestrant, anastrozol, exemestan, letrozol		yes	no
6	PIK3CA	E545K	no	Everolimus	Temsirolimus	yes	yes
6	CYP17A1	E505Q	yes
7	RUNX1	loss exons 4-8	no
7	MYB	rearrangement intron 14	no
7	PTEN	loss exons 2-9	no	Everolimus	Temsirolimus	no	yes	Everolimus	yes	yes	Lost to follow-up
7	TP53	R273C	no
8	AKT2	amplification	no
8	MYC	amplification	no
8	TP53	C238Y	no
8	CCNE1	amplification	no
8	EGFR	amplification	no	Lapatitib	Afatinib, cetufimab, erlotitib, gefitinib, panitumumab	yes	no	Patient had deceased when NGS test results were available.
8	FLT4	amplification	no		Axitinib, sorafenib	no	no
8	KDR	amplification	no		Sunitinib	no	no
8	KIT	amplification	no		Imatinib, nilotinib, sorafenib, sunitinib	no	no
8	AKT3	amplification	no	Everolimus	Temsirolimus	yes	no
8	PDGFRA	amplification	no		Imatinib	no	no
8	C17orf39	amplification	no
8	MCL1	amplification	no
8	NTRK1	amplification	no
8	RPTOR	amplification	no
9	ARID1A	S264*	no
9	PIK3CA	E418K	no	Everolimus	Temsirolimus	yes	no
9	ESR1	E380Q	no	Fulvestrant, anastrozol, exemestan, letrozol		yes	no
9	CDH1	E463fs*19	no
9	SMAD3	S266L	yes
9	SLIT2	S1227Y	yes
9	RANBP2	T2821P	yes
9	GRIN2A	GRIN2A	yes
9	BRAF	P141R	yes
9	MYST3	S1880L	yes
9	PIK3CA	C420R	no	Everolimus	Temsirolimus	yes	no	No recommendations as patient had received NGS-based therapy in the past.
10	RUNX1T1	amplification	yes
10	PREX2	amplification	yes
10	ZNF703	A401_H402insPTHLGGSSCSTCSA	yes
10	MDM4	amplification	yes
10	ABL2	amplification	yes
10	HSD3B1	amplification	yes
10	SPTA1	amplification	yes
10	PIK3CG	E263K	yes
10	FH	S11W	yes
10	PREX2	T1274_V1275insT	yes
10	NOTCH2	amplification	yes
10	FH	amplification	yes
10	HSP90AA1	amplification	yes
10	DDR2	amplification	yes
10	DICER1	amplification	yes
10	H3F3A	amplification	yes
10	CDC73	amplification	yes
10	IKBKE	amplification	yes
10	GRM3	R335H	yes
10	VEGFA	amplification	no
10	MYC	amplification	no
10	IKBKE	amplification	yes
10	FANCA	rearrangement intron 32	no
10	PRKDC	amplification	yes
10	LYN	amplification	no
10	NTRK1	amplification	yes
10	CCND3	amplification	no
10	TP53	R273C	no
10	AKT3	amplification	no	Everolimus	Temsirolimus	no	yes	Cost application for everolimus at health insurance company.	yes	no	Patient received everolimus.
10	SDHC	amplification	yes
10	PIK3C2B	amplification	yes
11	PTEN	loss	no	Everolimus	Temsirolimus	no	yes	Cost application for everolimus at health insurance company.	yes	yes	Patient received everolimus.
11	KDR	amplification	no		Sunitinib	no	no
11	KIT	amplification	no		Imatinib, nilotinib, sorafenib, sunitinib	no	no
11	NF1	Q1577*	no		Cobimetinib, trametinib	no	no
11	PIK3CA	N345K	no	Everolimus	Temsirolimus	no	yes
11	TP53	P36fs*7	no
11	PTPN11	T507K	no
12	ESR1	V422del	no	Fulvestrant		yes	yes	Fulvestrant	no		Patient had received fulvestrant directly before molecular testing, patient died before response was assessed.
12	MDM4	amplification	no
12	CHEK2	splice site 444+1G>A	no
12	GATA3	N332fs*21	no
12	IKBKE	amplification	no
12	PIK3C2B	amplification	no
12	PIK3CA	H1047L	no	Everolimus	Temsirolimus	yes	no
13	IRS2	G846R	yes
13	SYK	M6T	yes
13	BRIP1	amplification	yes
13	RNF43	amplification	yes
13	RET	P162L	yes
13	TGFBR2	S229F	yes
13	ZNF217	M410V	yes
13	RPTOR	rearrangement	yes
13	RUNX1T1	amplification	yes
13	PRSS8	P214L	yes
13	SMO	R726Q	yes
13	JAK2	D908N	yes
13	PIK3CA	Q815_I817del	yes
13	ETV5	rearrangement	yes
13	MDM4	amplification	no					NGS did not indicate actionable therapeutic targets.
13	PBRM1	suplication exon 23	no
13	PBRM1	suplication exon 23	no
13	PIK3C2B	amplification	no
13	IKBKE	amplification	no
14	BRD4	A1248V	yes
14	TYRO3	rearrangement	yes
14	NTRK1	P35H	yes
14	IRF4	Q418*	yes
14	BCOR	V806I	yes
14	REL	T433A	yes
14	MYCL1	A9_A10>VS	yes
14	MLL2	E878K	yes
14	ATR	L617F	yes
14	CHEK2	R145W	yes
14	RAF1	T167S	yes
14	MSH3	A60_A62del	yes
14	AR	V30L	yes
14	ATR	splice site 3172-1G>A	no
14	FLCN	T573I	yes
14	ZNF217	L455V	yes
14	FH	R343*	no
14	PTCH1	P1389_G1395del	yes
14	AKT1	E17K	no	Everolimus	Temsirolimus	yes	yes	If disease progresses on standard therapy then everolimus + exemestan.	no		Patient received everolimus + exemestan.
14	BRCA2	splice site 7617+1G>T	no		Niraparib, olaparib, rucaparib	no	no
14	MSH3	Q235_Y236insLQ	yes
14	BRCA2	S1989*	no		Niraparib, olaparib, rucaparib	no	no
14	TMB high	TMB = 24	no	Atezolizumab	Avelumab, atezolizumab, durvalumab, nivolumab, pembrolizumab	no	no
15	MKNK1	R93Q	yes
15	CSF1R	E920D	yes
15	WHSC1	H528N	yes
15	MET	V136I	yes
15	TP53	R248W	no					NGS did not indicate actionable therapeutic targets.
15	JAK1	K133Q	yes
16	MAP3K	S939C	yes
16	MPL	amplification	yes
16	SDHA	amplification	yes
16	BRAF	A33_A34insGA	yes
16	MDM4	rearrangement	yes
16	PTPN11	T411A	yes
16	HGF	V631M	yes
16	MUTYH	amplification	yes
16	AKT1	E17K	no	Everolimus	Temsirolimus	yes	yes	Exemestan + everolimus	no		Patient received first exemestan + everolimus for 6 months, then pazopanib.
16	NF1	L1956R	yes
16	FGFR1	amplification	no		Pazopanib, ponatinib	no	yes	Cost application for pazopanib	yes	yes	Patient received first exemestan + everolimus for 6 months, then pazopanib.
16	MAP2K4	G241*	no
16	TP53	D228fs*	no
16	ZNF703	amplification	no
16	NSD3	amplification	no
16	KIT	F229L	yes
17	HGF	amplification	no
17	SF3B1	amplification	yes
17	RAD51C	amplification	yes
17	KDM6A	N777K	yes
17	AKT1	F161S	yes
17	TP53	R213*	no
17	FGF4	amplification	no
17	FGF3	amplification	no
17	FGF19	amplification	no
17	CHEK2	I157T	no
17	MYCN	amplification	no
17	NF1	complec rearrangement	no		Cobimetinib, trametinib, binimetinib	no	no
17	C11orf30	amplification	no
17	ARID1A	Q449fs*173	no
17	CCND1	amplification	no	Ribociclib, palbociclib, abemaciclib		no	no
17	ERBB2	amplification	no	Lapatinib, pertuzumab, trastuzumab, trastuzumab emtansine, neratinib	Afatinib, dacomitinib	yes	yes	Treatment beyond progression with trastuzumab deruxtecan.	no		Patient had received anti-HER2+ therapy already before molecular testing, ongoing treatment with trastuzumab deruxtecan.
17	EGFR	amplification	no		Afatinib, cetuximab, erlotinib, gefitinib, panitumumab, dacomitinib	no	no
17	RAD51D	amplification	yes
17	DOT1L	L1438R	yes
17	MKNK1	E419K	yes
17	ATR	S1577I	yes
17	PRKAR1A	amplification	yes
17	TYRO3	R687C	yes
17	RAD54L	E660K	yes
17	NTRK3	D476N	yes
17	CD79B	amplification	yes
17	TNFRSF14	amplification	yes
17	RET	R226C	yes
18	IGFR	R659Q	yes
18	GATA3	amplification	yes
18	MAP3K1	S1256del	yes
18	PIK3CA	H1047L	no	Everolimus	Temsirolimus	yes	yes	Exemestan + everolimus	no		Patient received exemestan + everolimus for less than one month; therapy had to be discontinued due to the poor health status of the patient.
18	TP53	A276fs*70	no
18	ERBB2	amplification	no	Lapatinib, pertuzumab, trastuzumab, trastuzumab emtansine, neratinib	Afatinib	no	no
18	CDK12	amplifcation	yes
18	MAP3K13	V60M	yes
18	EP300	L2393V	yes
18	KRAS	M189L	yes
18	ESR1	H6Y	yes
18	MAP3K1	E1239del	yes
18	ERBB2	V777L	no	Lapatinib, pertuzumab, trastuzumab, trastuzumab emtansine, neratinib	Afatinib	yes	no
18	ATM	Q2730K	yes
19	TP53	R248Q	no
19	NTRK1	R766W	yes
19	RB1	E466*	no
19	CCNE1	amplification	no
19	AKT2	amplification	no
19	FGFR1	R576W	no		Pazopanib, ponatinib	no	no
19	PTEN	loss exons 3-9	no	Everolimus	Temsirolimus	no	yes	Cost application for everolimus at health insurance company.	no		Lost to follow-up.
19	ROS1	amplification	no
19	CASP8	R102S	yes
19	SPEN	G2022S	yes
19	CEBPA	amplification	yes
19	SGK1	amplification	yes
19	SDHA	amplification	yes
19	MSH3	A60_A62del	yes
19	PRDM1	amplification	yes
19	TSC1	H732Y	yes
19	ROS1	H778R	yes
19	GATA6	G280A	yes
19	BRCA1	T1242A	yes
19	CD22	amplification	yes
20	MAP3K1	L556*	no
20	CBFB	Q141fs*36	yes
20	PIK3CA	Q546R	no	Everolimus	Temsirolimus	yes	yes	Everolimus + exemestan	no		Patient received everolimus + exemestan.
20	MAP3K1	R273fs*27	no
20	MTOR	K2258del	yes
20	POLE	V1016M	yes
20	FANCA	L1143V	yes
20	ZNF703	A401_H402insPTHLGGSSCSTCSA	yes
20	PIK3CA	L10_P17del	yes
20	CREBBP	P1946L	yes
20	XPO1	rearrangement	yes
20	GNAS	D430N	yes
20	AR	Q799E	yes
20	STK11	F354L	yes
21	RAD21	amplifcation	no
21	RPTOR	amplification	no
21	ARID1A	Q1409*	no					NGS did not indicate actionable therapeutic targets.
21	PTPRO	M573I	yes
21	BRAF	splice site 1993-1G>T	yes
21	CD79B	amplification	yes
21	PTPRO	L555S	yes
21	ATR	H1520R	yes
21	GNA13	amplification	yes
21	SOX9	amplification	yes
21	NBN	amplification	yes
21	BRIP1	amplification	yes
21	PARP1	H50N	yes
21	TSC2	E75K	yes
21	PRKAR1A	amplification	yes
22	TP53	R273H	no
22	BARD1	rearrangement	yes
22	SETD2	C1086fs*1	no
22	BCL6	amplification	yes
22	BRAF	R671Q	no		Binimetinib, cobimetinib, regorafenib, sorafenib, trametinib	no	yes	Cost application for sorafenib	no		Patient died shortly after results from NGS were available.
22	MYC	amplification	no
22	CTNNA1	loss exons 2-6	no
22	FGF12	amplification	no
22	NOTCH1	truncation intron 28	no
22	SOX9	K167del	no
22	ATM	Y1442H	yes
22	WHSC1	rearrangement	yes
22	MAP2K2	E320Q	yes
22	TSC2	R1369W	yes
22	PIK3R1	H619R	yes
22	KIT	M535I	yes
22	TBX3	I254V	yes
22	NTRK1	R6W	yes
22	KEAP1	P412S	yes
22	BARD1	C639R	yes
22	PRDM1	amplification	yes
22	GATA6	P35L	yes
22	GATA3	amplification	yes
22	SMARCA4	rearrangement exon 30	no
22	RAD21	amplification	yes
22	NOTCH1	S2537C	yes
23	FGFR1	amplification	no		Pazopanib, ponatinib	no	no
23	MUTYH	R295C	yes
23	AXIN1	P278L	yes
23	GNAS	G329A	yes
23	ATM	E359Q	yes
23	MED12	L39F	yes
23	MED12	E1012	yes
23	ERBB2	amplification	no	Lapatinib, pertuzumab, trastuzumab, trastuzumab emtansine, neratinib	Afatinib	yes	yes	Lapatinib + capecitabine + trastuzumab	no		Patient died shortly after lapatinib + capecitabine + trastuzumab were recommended.
23	LTK	G371R	yes
23	CREBBP	I2062M	yes
23	FBXW7	E297*	no	Everolimus	Temsirolimus	no	no
23	ARID1A	S334*	no
23	ATR	E1229*	no
23	TMB high	TMB = 33	no		Avelumab, durvalumab, nivolumab, pembrolizumab, atezolizumab	no	no
23	INPP4B	M879I	no
23	NSD3	amplification	no
23	RPTOR	E688Q	yes
23	SOX9	S228A	yes
23	GNAQ	D117H	yes
23	DOT1L	R220T	yes
23	SPEN	Y184C	yes
23	GNAS	E10Q	yes
23	ERBB3	S445F	yes
23	MEF2B	S139I	yes
23	BRAF	L711F	yes
23	BCOR	R1459W	yes
23	FBXW7	W321C	yes
23	U2AF1	E143K	yes
23	MAPK1	R50G	yes
23	CDK12	amplification	yes
23	PRDM1	amplification	yes
23	ATM	D2870E	yes
23	EP300	E1303Q	yes
24	CDH1	splice site 2164+2T>G	no
24	KRAS	amplification	no		Binimetinib, cobimetinib, trametinib	no	no
24	EPHB4	V420I	no
24	TNFAIP3	G744D	yes
24	ESR1	Y537C	no	Fulvestrant, anastrozol, exemestan, letrozol		yes	yes	Reinduction of fulvestrant	no		Reinduction of fulvestrant.
24	MDM4	D429H	yes
24	BCORL1	R72W	yes
24	NBN	amplification	yes
24	RAD21	amplification	yes
24	ERBB2	N388H	yes
24	ROS1	splice site 6005+2T>C	yes
24	ID3	L22P	yes
24	ERBB2	E1068Q	yes
24	BRCA2	P1819S	yes
25	IDH2	amplification	yes
25	ERBB2	rearrangement	yes
25	RB1	S707A	yes
25	ERBB3	Y148H	yes
25	AXL	Q361P	yes
25	ARID1A	A45_E46insA	yes
25	FLT1	S733del	yes
25	SDHC	amplification	yes
25	FGFR1	amplification	no		Pazopanib, ponatinib	no	no	Best supportive care
25	IDH2	E357fs*57	yes
25	RB1	C706F	no
25	MYC	amplification	no
25	LYN	amplification	no
25	RAD21	amplification	no
25	TP53	Y126fs*23	no
25	ZNF703	amplification	no
25	BCL2	A76T	no
25	NSD3	amplification	no
26	TP53	C135F	no
26	MTAP	I109V	yes
26	AXL	A262T	yes
26	MED12	Q2119_Q2120insHQQQ	yes
26	ALK	V1039M	yes
26	SDHA	V425G	yes
26	SOX9	P170T	yes
26	PTEN	loss	no	Everolimus	Temsirolimus	yes	yes	Fulvestrant + everolimus (first recommendation), private patient, no cost application			Patient received fulvestrant + everolimus, followed by pazopanib + exemestan.
26	NSD3	amplification	no
26	DAXX	R238Q	yes
26	MAP3K1	S888fs*13	no
26	ZNF703	amplification	no
26	FGFR1	amplification	no		Pazopanib, ponatinib	no	yes	Pazopanib + exemestan (second recommendation), private patient, no cost application			Patient received fulvestrant + everolimus, followed by pazopanib + exemestan.
26	ESR1	rearrangement	yes
27	RAD51C	amplification	yes
27	CD22	T793M	yes
27	P2RY8	V59A	yes
27	CDK12	S569P	yes
27	ERBB3	D73N	yes
27	SPOP	amplification	yes
27	IRF4	amplification	yes
27	PIK3CA	H1047R	no	Everolimus	Temsirolimus	yes	yes	Continuation of therapy with tamoxifen, if disease progresses then switch to everolimus + fulvestrant.	no		Patient is treated outside the KEM, lost to-follow-up
27	ZNF703	A401_H402insPTHLGGSSCSTCSA	yes
27	ESR1	D538G	no	Fulvestrant, anastrozol, exemestan, letrozol		yes	yes	Continuation of therapy with tamoxifen, if disease progresses then switch to everolimus + fulvestrant.	no		Patient is treated outside the KEM, lost to-follow-up
27	ARID1A	A244fs*151	no
27	GATA3	R331fs*19	no
27	RPTOR	amplification	no
28	ZNF703	amplification	no
28	FGFR1	amplification	no		Pazopanib, ponatinib	no	no	Continuation of therapy with eribulin as standard therapeutic options were not exhausted yet.
28	NSD3	amplification	no
28	AR	L575V	yes
28	PIK3C2G	splice site3888+1G>A	no
28	EP300	Q2268del	yes
28	HSD3B1	S96F	yes
28	BRIP1	R419W	yes
28	PMS2	D60E	yes
29	RNF43	amplification	yes
29	GNAS	N610I	yes
29	FGFR1	rearrangement	yes
29	RAD51C	amplification	yes
29	MST1R	L85V	yes
29	HSD3B1	R279H	yes
29	ERBB4	P1297L	yes
29	RAD51B	A295T	yes
29	FGFR1	amplification	no		Pazopanib, ponatinib	no	no
29	LYN	amplification	yes
29	AR	P392S	yes
29	GNA13	amplification	yes
29	MAP2K4	L61V	yes
29	PIK3C2B	R992H	yes
29	TET2	R1452Q	yes
29	CD79B	amplification	yes
29	MLL2	G2555S	yes
29	MST1R	N1179S	yes
29	NSD3	amplification	no
29	TP53	N239_S240insMCN	no
29	ZNF703	amplification	no
29	STK11	G394_*434>?	no	Everolimus	Temsirolimus	yes	yes	Exemestan + everolimus	no		Patient started NGS-directed therapy but without follow-up as patient was in poor general condition after suffering from a stroke.
29	NFKBIA	amplification	no
29	NOTCH1	G560W	yes
29	MYCN	amplification	no
30	MDM2	amplification	no
30	FGF3	amplification	no
30	FGF4	amplification	no
30	NSD3	amplification	no
30	NTRK1	A372T	yes
30	C11orf30	amplification	no
30	PARK2	A230T	yes
30	ZNF703	amplification	no
30	ZNF703	A401_H402insPTHLGGSSCSTCSA	yes
30	MSH2	A2T	yes
30	AKT3	S2_D3insl	yes
30	FGF19	amplification	no
30	FGFR1	amplification	no		Pazopanib, ponatinib	no	no
30	PTEN	L25F	no	Everolimus	Temsirolimus	yes	yes	If disease progresses switch to everolimus + exemestan.	no
30	FBXW7	E117del	no	Everolimus	Temsirolimus	yes	yes	If disease progresses switch to everolimus + exemestan.	no
30	CCND1	amplification	no	Ribociclib, palbociclib, abemaciclib		yes	yes	Continuation of therapy with exemestan + CDK4/6 inhibitor	no		Patient received NSG-based treatment already before NGS; continuation of therapy with exemestan + CDK4/6 inhibitor.
30	AKT1	D323A	yes
30	PRDM1	C710Y	yes
31	AXL	P301L	yes
31	NBN	amplification	yes
31	RAD21	amplification	no
31	TP53	G108_F109>EN	no
31	DDR1	amplification	yes
31	TET2	P1962L	yes
31	NTRK2	P204H	yes
31	ALK	R557H	yes					NGS did not indicate actionable therapeutic targets.
32	JAK3	R121C	yes
32	NTRK1	G18E	yes
32	MLL2	P3665A	yes
32	PIK3CA	H1047R	no	Everolimus	Temsirolimus	yes	yes	Exemestan + everolimus	no		Patient received exemestan + everolimus.
32	EGFR	amplification	no	Lapatitib	Afatinib, cetuximab, erlotinib, gefitinib, panitumumab	no	no
32	PPP2R2A	F415fs*19	no
32	TP53	Y234C	no
33	PMS2	E81K	yes
33	KLHL6	amplification	yes
33	FLT1	amplification	yes
33	PIK3CA	H1047R	no	Everolimus	Temsirolimus	yes	no
33	FGF3	amplification	no
33	FGF4	amplification	no
33	FGF12	amplification	no
33	FGF19	amplification	no
33	PIK3CA	amplification	yes
33	TERC	amplification	yes
33	MUTYH	G382D	no
33	FLT3	amplification	no		Ponatinib, sorafenib, sunitinib	no	no
33	KMT2A	K286T	yes
33	TP53	Q192*	no
33	AXL	V744M	yes
33	ESR1	F461V	yes
33	MAP3K13	amplification	yes
33	PRKCI	amplification	yes
33	FLT1	R1257C	yes
33	NOTCH3	Q1253P	yes
33	CCND1	amplification	no	Ribociclib, palbociclib, abemaciclib		yes	yes	Therapeutic attempt with CDK4/6 inhibitor + aromatase inhibitor.	no		Patient died before receiving NGS-based therapy.
33	SOX2	amplification	yes
33	BCL6	amplification	yes
34	SETD2	D699G	yes
34	FGF4	amplification	no
34	FGF3	amplification	no
34	FGF19	amplification	no
34	MYC	amplification	no
34	FGFR1	amplification	no		Pazopanib, ponatinib	no	no
34	PIK3CA	C420R	no	Everolimus	Temsirolimus	yes	yes	Everolimus + exemestan	no		Patient received everolimus + exemestan.
34	CCND1	amplification	no	Ribociclib, palbociclib, abemaciclib		yes	no
34	NSD3	amplification	no
34	ZNF703	amplification	no
34	NTRK3	R459W	yes
34	TP53	S183*	no
34	RB1	E926G	yes
34	KDR	R1118Q	no		Sunitinib	no	no
34	TP53	W53	no
34	NBN	amplification	yes
34	CIC	T556N	yes
34	PBRM1	R522Q	yes
34	PBRM1	R522Q	yes
34	RNF43	R657P	yes
34	POLE	L1269V	yes
34	LTK	S40N	yes
34	RAD21	amplification	yes
34	TSC2	T1039P	yes
34	KDR	L31P	yes
34	APC	K2249E	yes
35	TP53	R273H	no
35	PIK3CA	H1047R	no	Everolimus	Temsirolimus	no	yes	Therapy with capecitabine, cost application for everolimus.	yes	no	Patient did not receive NGS-based therapy as cost application was not approved.
35	EGFR	amplification	no	Lapatitib	Afatinib, cetuximab, erlotitib, gefitinib, panitumumab	no	no
35	CYP17A1	R239*	yes
35	MLL2	P692T	yes
35	PIK3CA	N1044H	yes
36	NTRK1	G18E	yes
36	BRCA2	loss exon 27	no		Niraparib, olaparib, rucaparib	no	no	Intrathecal chemotherapy followed by capecitabine + bevacizumab + denosumab, possibly therapeutic attempt with olaparib.
36	FAM123B	T625A	yes
36	PTPRO	E45Q	yes
36	FANCL	T367fs13	yes
36	MUTYH	R260Q	yes
36	SRC	R271W	yes
36	BRCA2	S2091fs*26	no		Niraparib, olaparib, rucaparib	no	no
37	RAD21	E528_K529insLLPEKEKE	yes
37	BTG2	amplification	yes
37	H3F3A	amplification	yes
37	IKZF1	amplification	yes
37	SMARCA4	E1355K	yes
37	MDM4	amplification	no
37	CARD11	amplification	yes
37	PMS2	amplification	yes
37	WHSC1	H528N	yes
37	FH	amplification	yes
37	RAC1	amplification	yes
37	KRAS	G12D	no		Binimetinib, cobimetinib, trametinib	no	no
37	AKT3	amplification	no	Everolimus	Temsirolimus	yes	yes	Everolimus + exemestan	no		Lost to follow-up.
37	MAP2K4	loss	no
37	IKBKE	amplification	no
37	PIK3C2B	amplification	no
37	PARP1	amplification	no
37	SPEN	E1505*	yes
37	PIK3CA	H1047R	no	Everolimus	Temsirolimus	yes	yes	Everolimus + exemestan	no
38	TERC	amplification	no
38	NFE2L2	K110Q	yes
38	SMARCA4	R310H	yes
38	SPEN	R3136H	yes
38	MSH6	A25S	yes
38	ZNF703	A401_H402insPTHLGGSSCSTCSA	yes
38	RAD21	amplification	no
38	TP53	R282W	no
38	CSF3R	amplification	no
38	PRKCI	amlification	no
38	DNMT3A	T503fs	no
38	ALK	R412H	yes
38	MYC	amplification	no					NGS did not indicate actionable therapeutic targets.
38	CREBBP	A2024V	yes
38	KEAP1	Q620del	yes
39	MTAP	A205P	yes
39	CEBPA	D168V	yes
39	PRDM1	G264R	yes
39	NOTCH2	Q466K	yes
39	FANCA	S199G	yes
39	MAP3K1	D926N	yes
39	REL	S197N	yes
39	IRS2	A701_V702insAA	yes
39	FGF6	R86Q	yes
39	IDH1	M180V	yes
39	CDKN18	loss	no
39	ESR1	Y537S	no	Fulvestrant, anastrozol, exemestan, letrozol		yes	no	Patient had received fulvestrant before molecular testing.
39	CDH1	E353*	no
40	ARID1A	Q1095fs*10	no
40	NKX2-1	P160L	yes
40	MPL	A417V	yes
40	WHSC1	G67S	yes
40	MDM4	P315S	yes
40	NOTCH3	S874C	yes
40	GATA3	S172L	yes
40	MDM2	amplification	no
40	TP53	R248W	no
40	KEAP1	D422N	no
40	PIK3CA	H1047L	no	Everolimus	Temsirolimus	yes	yes
40	PIK3CA	E542Q	no	Everolimus	Temsirolimus	yes	yes	Exemestan + everolimus if disease progresses.	no		Patient died shortly after NGS results were available.
41	PMS2	G452S	yes
41	TP53	C141G	no
41	IGF1R	amplification	no
41	KDM6A	R1322Q	yes
41	MYC	amplification	no					NGS did not indicate actionable therapeutic targets.
41	PTPRO	deletion exons 2-4	no
42	GATA4	amplification	yes
42	NT5C2	E555D	yes
42	PPP2R2A	amplification	yes
42	NSD3	amplification	yes
42	FLT1	S733del	yes
42	IRS2	G879S	yes
42	ZNF703	amplification	yes
42	RAD21	amplification	yes
42	TSC2	R1459*	no	Everolimus	Temsirolimus	yes	yes	If disease progresses, then reinduction of everolimus + exemestan.	no		Patient has not received NGS-based therapy yet.
42	NBN	amplification	yes
42	FGFR1	amplification	yes
42	IRS2	G882A	yes
42	MAP3K1	C1091fs*2	no
42	PIK3CA	S158L	no	Everolimus	Temsirolimus	yes	yes
42	PIK3CA	H1047R	no	Everolimus	Temsirolimus	yes	yes
42	PIK3CA	R93W	no	Everolimus	Temsirolimus	yes	yes
42	PIK3CB	E774A	yes
42	MYC	amplification	no
42	LYN	amplification	yes
42	MAP3K1	Q1199*	no
43	BRD4	P1131L	yes
43	CASP8	I176M	yes
43	MTOR	T1834M	yes
43	SETD2	Q1825H	yes
43	TP53	E346*	no
43	ERBB2	amplification	no	Lapatinib, pertuzumab, trastuzumab, trastuzumab emtansine, neratinib	Afatinib, dacomitinib	yes	yes	Continuation of treatment with trastuzumab emtansine.	no		Patient had received anti-HER2+ therapy before NGS, continuation of treatment with trastuzumab emtansine.
44	BTG2	amplification	yes
44	DDR2	amplification	yes
44	PARP1	amplification	yes
44	AKT3	amplification	yes
44	CCND2	amplification	no					NGS did not indicate actionable therapeutic targets.
44	CDKN2A/B	p14ARF deletion exon 2	no
44	FH	amplification	yes
44	MYC	amplification	no
44	RPTOR	A765T	yes
44	TP53	F109_R110del	no
44	CDKN2A/B	p16INKa deletion exons1-2	no
44	FGF6	amplification	no
44	FGF23	amplification	no
44	NTRK1	amplification	yes
44	SETD2	Q1343K	yes
44	CDC73	amplification	yes
44	CIC	P660L	yes
44	RAD21	amplification	no
44	NOTCH1	R902H	yes
44	POLD1	E729K	yes
44	MDM4	amplification	yes
44	FGF6	A63T	yes
44	SOX2	D272N	yes
44	ROS1	T804N	yes
44	IKBKE	amplification	yes
44	NOTCH2	amplification	yes
44	H3F3A	amplification	yes
44	SDHC	amplification	yes
44	PIK3C2B	amplification	yes
45	BCL6	D424A	yes
45	TP53	splice site 559+1G>A	no
45	NF1	loss exons 15-57	no		Cobimetinib, trametinib, binimetinib	no	no
45	BRD4	S705T	yes
45	KDM5A	A1611T	yes
45	ZNF703	A401_H402insPTHLGGSSCSTCSA	yes
45	PIK3CA	H1047R	no	Everolimus	Temsirolimus	no	yes	Everolimus	yes	no	Patient died shortly after NGS results were available.
45	PALB2	L939W	yes
45	SPEN	truncation exon 11	no
46	TP53	E336fs*4	no
46	STAG2	E1223D	yes
46	ESR1	rearrangement	yes
46	FGF4	amplification	no
46	NSD3	amplification	no
46	RAD21	amplification	no
46	RB1	loss exons 2-27	no
46	NOTCH3	L1547V	yes
46	FGF19	amplification	no
46	CCND1	amplification	no	Ribociclib, palbociclib, abemaciclib		yes	no	Patient had already received NGS-based therapy in the past.
46	FGFR1	amplification	no		Pazopanib, ponatinib	no	no
46	MPL	T49A	yes
46	SMARCB1	P136T	yes
46	CSF1R	V32G	yes
46	ZNF703	amplification	no
46	FGF3	amplification	no
46	MLL2	L725V	yes
46	CTCF	P315S	yes
46	EGFR	E1137K	yes
46	CALR	E372Q	yes
46	EPHB4	A198T	yes
46	PTCH1	T1052M	yes
46	PTPN11	K546fs*33	yes
47	MTAP	loss exons 5-8	no
47	CALR	amplification	yes
47	NBN	amplification	yes
47	RAD21	amplification	yes
47	LYN	amplification	yes
47	CDKN2A/B	loss	no
47	CCND3	amplification	no
47	NF1	R1534*	no		Cobimetinib, trametinib, binimetinib	no	no
47	FGFR1	amplification	no		Pazopanib, ponatinib	no	no
47	AKT3	amplification	no	Everolimus	Temsirolimus	no	yes	Cost application for everolimus.	no		Lost to follow-up.
47	NSD3	amplification	no
47	PIK3C2B	amplification	no
47	VEGFA	amplification	no
47	KLHL6	R332W	yes
47	BTG2	amplification	yes
47	PIM1	amplification	no
47	TSC1	G1035S	yes
47	MSH6	V1253E	yes
47	CREBBP	Q2213_Q2216del	yes
47	TEK	M116V	yes
47	MSH2	I194T	yes
47	TP53	E294*	no
48	TET2	H248Q	yes
48	PALB2	R753Q	no	Olaparib, talazoparib	Niraparib, rucaparib	no	yes	Cost application for olaparib.	no		Lost to follow-up.
48	ZNF703	amplification	no
48	VEGFA	amplification	no
48	TP53	Y220C	no
48	PIM1	amplification	no
48	NSD3	amplification	no
48	CCND3	amplification	no
48	MLL2	V4305I	yes
48	NBN	amplification	yes
48	FGFR1	amplification	yes
48	LYN	amplification	yes
48	RAD21	amplification	yes
48	CDKN1A	amplification	yes
48	TET2	G429R	yes
48	PDGFRB	P462L	yes
48	PTCH1	L1105V	yes
48	MLL2	Q3905_L3906insQ	yes
48	MYC	amplification	no
49	ACVR1B	R375P	yes
49	FUBP1	E617K	yes
49	CDKN1A	C117Y	yes
49	FLT1	E1107K	yes
49	BAP1	H347Y	yes
49	ERBB3	F853C	yes
49	ATRX	M2456I	yes
49	EPHB1	A318S	yes
49	BAP1	L709F	yes
49	PPARG	E352K	no
49	PTEN	splice site 165-2A>G	no	Everolimus	Temsirolimus	yes	yes	Everolimus + exemestan	no		Patient died shortly after NGS-based therapy was started.
49	EGFR	F712L	no		Afatinib, cetufimab, erlotitib, gefitinib, panitumumab	no	no		no
49	CDH1	Q23*	no
49	TP53	R248Q	no
49	KDM6A	S775*	no
49	HGF	V631M	yes
50	PIK3CA	E545A	no	Everolimus	Temsirolimus	yes	yes	If disease progresses, then switch to everolimus + fulvestrant.	no		Patient has not received NGS-based therapy yet.
50	ESR1	Y537S	no	Fulvestrant, anastrozol, exemestan, letrozol		yes	yes	If disease progresses, then switch to everolimus + fulvestrant.	no
50	CARD11	amplification	yes
50	SOX9	amplification	yes
50	ZNF217	amplification	no
50	APC	R876Q	no
50	TET2	P174H	yes
50	PRKAR1A	amplification	yes
50	EZH2	N640K	yes
50	SPEN	N2957D	yes
50	CCND1	amplification	no	Ribociclib, palbociclib, abemaciclib		yes	no
50	ERG	amplification	yes
50	GATA3	D336fs*17	no
50	NOTCH1	S1004L	yes
50	EGFR	A1210V	yes
50	U2AF1	amplification	yes
50	RNF43	amplification	yes
50	MSH3	A60_A62del	yes
50	FGF4	amplification	no
50	FGF3	amplification	no
50	FGF19	amplification	no
50	NTRK3	amplification	yes
51	MLL2	E5038K	yes
51	TP53	H193L	no
51	ZNF217	T554I	yes
51	IRF2	R253Q	yes
51	NOTCH3	L1547V	yes
51	ERBB3	G337Q	yes
51	CDK12	amplification	yes
51	FGF3	G103E	yes
51	BCL2L2	amplification	no
51	KDM5A	A863T	yes
51	PIK3CA	D350N	no	Everolimus	Temsirolimus	yes	no	NGS-based therapy not recommended, external patient.
51	ERBB2	amplification	no	Lapatinib, pertuzumab, trastuzumab, trastuzumab emtansine, neratinib	Afatinib	yes	no
51	WHSC1	G1001E	yes
51	JAK1	amplification	yes
51	CDK12	CDK12-CA10 fusion	no
52	SF3B1	V668A	yes
52	ERBB4	V486A	yes
52	DDR1	P501L	yes
52	CDKN2A/B	amplification	yes
52	AXL	Q361P	yes
52	TP53	I195fs*13	no
52	PDCD1LG2	amplification	no		Atezolizumab, avelumab, durvalumab, nivolumab, pembrolizumab	yes	yes	Atezolizumab + nab-paclitaxel	no		Patient has not reveived NGS-based therapy yet.
52	JAK2	amplification	no
52	PIK3C2B	R1417L	yes
52	SRC	G239C	yes
52	MLL2	S4328fs*54	no
52	CD274	amplification	no		Atezolizumab, avelumab, durvalumab, nivolumab, pembrolizumab	yes	yes	Atezolizumab + nab-paclitaxel	no		Patient has not reveived NGS-based therapy yet.
52	MTAP	amplification	yes
53	BCL2L2	amplification	no					NGS did not indicate actionable therapeutic targets.
53	GSK3B	rearrangement	yes
53	TP53	C275R	no
53	FGF10	rearrangement	yes
53	MLL2	R688C	yes
53	CBFB	amplification	yes
53	GATA3	amplification	yes
53	PIK3R1	L272F	yes
53	WHSC1	E1344fs*91	no
54	FAM123B	M999V	yes
54	FGFR1	amplification	no		Pazopanib, ponatinib	no	yes	Adjuvant therapy with carboplatin + gemcitabine, if progressive disease then cost application for pazopanib.	no		Patient has not reveived NGS-based therapy yet.
54	MYC	amplification	no
54	DNMT3A	R882H	no
54	LYN	amplification	no
54	NOTCH3	A2146fs*3	no
54	TP53	R213*	no
54	NOTCH3	D1457N	yes
54	SGK1	V35A	yes
54	DAXX	P715S	yes
54	RICTOR	Y565C	yes
54	QKI	M323T	yes
54	CDKN1A	C117Y	yes
54	BRCA2	K3326*	yes
54	NBN	amplification	yes
54	RAD21	amplification	yes
54	CSF1R	K864T	yes
55	JAK1	R839Q	yes
55	SPEN	R762W	yes
55	SETD2	Q1292H	yes
55	PALB2	E830fs*21	no	Olaparib, talazoparib	Niraparib, rucaparib	no	yes	Cost application for olaparib	yes	yes	Patient received olaparib.
55	RAD21	amplification	yes
55	ESR1	S118P	yes
55	NBN	amplification	yes
55	ERCC4	N845S	yes
55	CDKN2A/B	rearrangement intron 1	no
55	IKBKE	amplification	no
55	GNAS	amplification	no
55	PALB2	L678fs*31	no	Olaparib, talazoparib	Niraparib, rucaparib	no	no
55	MUTYH	Q440E	yes
56	RUNX1T1	amplification	yes
56	LYN	amplification	yes
56	PDCD1LG2	amplification	no		Atezolizumab, avelumab, nivolumab, pembrolizumab	no	yes	Pembrolizumab + nab-paclitaxel	yes	yes	Patient receiced pembrolizumab + nab-paclitaxel, treatment with pembrolizumab is ongoing.
56	TP53	R158G	no
56	NTRK1	amplification	no
56	JAK2	amplification	no
56	CD274	amplification	no		Atezolizumab, avelumab, nivolumab, pembrolizumab	no	yes	Pembrolizumab + nab-paclitaxel	yes	yes
56	PIK3R2	A586T	yes
56	POLD1	V248I	yes
56	MSH6	P293L	yes
56	ESR1	K299R	yes
56	FGF19	L153fs*58	yes
56	SDHC	amplification	yes
56	MDM2	Q414H	yes
56	LZTR1	W165C	yes
56	PRKDC	amplification	yes
56	CD273	amplification	yes		Atezolizumab, avelumab, nivolumab, pembrolizumab	no	no
56	PREX2	amplification	yes
56	DDR2	amplification	yes
56	NOTCH2	D1474G	yes
56	GATA6	amplification	yes
57	CDH1	splice site 1711+1G>C	no
57	LTK	G318S	yes
57	PPP2R2A	P131R	yes
57	MST1R	R1391W	yes
57	ZNF217	D928V	yes
57	NOTCH2	amplification	yes
57	ERBB2	V777L	no	Lapatinib, pertuzumab, trastuzumab, trastuzumab emtansine, neratinib	Afatinib, dacomitinib	no	no		no
57	ERBB2	S310F	no	Lapatinib, pertuzumab, trastuzumab, trastuzumab emtansine, neratinib	Afatinib, dacomitinib	no	yes	Docetaxel + trastuzumab + pertuzumab	no		Patient received docetaxel + trastuzumab + pertuzumab.
57	PIK3C2B	D1301N	yes
57	EPHA3	I943V	yes
57	NOTCH2	amplification	yes
57	NRAS	amplification	no		Binimetinib, cobimetinib, trametinib	no	no		no
57	TP53	R306*	no
58	FGF19	amplification	no
58	CREBBP	amplification	yes
58	IDH1	D220G	yes
58	CIC	T461S	yes
58	PARP1	amplification	yes
58	H3F3A	amplification	yes
58	FGF3	amplification	no
58	CD70	V18I	yes
58	PTEN	loss exons 1-8	no	Everolimus	Temsirolimus	no	no
58	CCND1	amplification	no	Ribociclib, palbociclib, abemaciclib		yes	yes	Palbociclib + letrozol	yes	yes	No follow-up as patient died soon after start of NGS-based therapy.
58	KRAS	K180del	yes
58	AKT3	amplification	yes
58	FH	amplification	yes
58	STK11	rearrangement exon 6	no	Everolimus	Temsirolimus	no	no
58	NOTCH1	rearrangement	yes
58	SPEN	rearrangement exon 11	no
59	PARP3	G412A	yes
59	TP53	Q192*	no
59	MTAP	loss	no
59	MCL1	amplification	no
59	CDKN2A/B	loss	no
59	PTEN	loss exons 1-3	no	Everolimus	Temsirolimus	no	yes	If disease progresses, then treatment with everolimus.	no		Patient has not received everolimus yet.
59	NOTCH2	SEC22B-NOTCH2 fusion	no
59	KRAS	amplification	yes
59	RAD52	amplification	yes
59	MLL2	P3665A	yes
59	FLT1	S733del	yes
59	ZNF703	M448T	yes
59	FGF6	amplification	yes
59	DIS3	A738V	yes
59	ROS1	Y382H	yes
59	PTPRO	amplification	yes
59	ERBB4	H1189Y	yes
59	FGF23	amplification	yes
59	CDKN1B	amplification	yes
59	SF3B1	K413Q	yes
59	PIK3C2G	amplification	yes
59	KDM5A	amplification	yes
59	CCND2	amplification	yes
59	VHL	D213E	yes
59	EPHB1	V562I	yes
60	CCNE1	amplification	no
60	ZNF703	amplification	no
60	VEGFA	amplification	no
60	TP53	G293fs*8	no
60	NOTCH3	V2202fs*40	no
60	FGFR1	amplification	no		Pazopanib	no	yes	Carboplatin monotherapy, cost application for pazopanib.	yes	yes	Patient was started on pazopanib but died before response could be assessed.
60	EPHB1	rearrangement	yes
60	ABL1	G1025S	yes
60	NSD3	amlification	no
60	MAP3K13	S649P	yes
61	FGF19	amplification	no
61	FLT1	S733del	yes
61	GABRA6	amplification	yes
61	CCND1	amplification	no	Ribociclib, palbociclib, abemaciclib		yes	no
61	PIK3CA	H1047R	no	Everolimus	Temsirolimus	yes	yes	Exemestan + everolimus	no		Patient received exemestan + everolimus.
61	FGFR1	amplification	no		Pazopanib	no	no
61	FGF3	amplification	no
61	MAP2K4	loss	no
61	NSD3	amplification	no
61	TP53	R213*	no
61	ZNF703	amplification	no
61	SRC	amplification	no
61	FGF4	amplification	no
61	CASP8	M1?	yes
62	ARAF	amplification	no		Sorafenib	no	no
62	ERCC4	N872D	yes
62	NF1	P1232S	yes
62	TP53	S261fs*84	no
62	RAD21	amplification	no
62	NSD3	amplification	no
62	KDM6A	amplification	yes
62	BRCA1	L147F	yes
62	FGFR1	amplification	no		Pazopanib	no	no	Best suportive care as patient is not capable to undergo therapy.
62	CD22	A186V	yes
62	RBM10	amplification	yes
62	TNFAIP3	T647P	yes
62	IRS2	V769M	yes
62	MERTK	V185M	yes
62	KDM5A	K1364R	yes
62	MDM4	C323S	yes
62	LTK	R754C	yes
62	NSD3	rearrangement	yes
63	BRCA1	loss exons 1-2	no	Olaparib, talazoparib	Niraparib, rucaparib	no	yes	Carboplatin and gemcitabine, if disease progresses, then cost application for olaparib.	no		Patient has not received NGS-based therapy yet.
63	MLL2	R2520W	yes
63	AXIN1	V517I	yes
63	PIK3C2G	S1044L	yes
63	FUBP1	A247V	yes
63	SPEN	R1087T	yes
63	EZH2	Q117L	yes
63	PBRM1	duplication exons 9-12	no
63	JUN	L60H	yes
63	TP53	S240C	no
64	DIS3	M299T	yes
64	ARID1A	S138*	no
64	MSH3	L911W	yes
64	SMARCA4	R192M	yes
64	SF3B1	W658R	yes
64	POLE	E1715K	yes
64	AXL	G593S	yes
64	SOX9	E75K	no
64	KMT2A	I387fs*13	yes
64	PIK3CA	E545K	no	Everolimus	Temsirolimus	yes	yes	If disease progresses, then exemestan + everolimus.	no		Patient has not received NGS-based therapy yet.
64	DIS3	T296A	yes
65	TP53	P278R	no
65	BRCA1	duplication exons 3-4	no	Olaparib, talazoparib	Niraparib, rucaparib	yes	yes	Nab-paclitacel + atezolizumab, if progressive disease then PARP inhibitor or everolimus.	no		Patient has not received NGS-based therapy yet.
65	MLL2	P692T	yes
65	CIC	E57K	yes
65	PIK3CA	Q546K	no	Everolimus	Temsirolimus	yes	yes	Nab-paclitacel + atezolizumab, if progressive disease then PARP inhibitor or everolimus.	no		Patient has not received NGS-based therapy yet.
65	FGFR4	F294S	yes
65	CDC73	V421A	yes
65	MAP3K1	K1024R	yes
65	BCORL1	R21H	yes
65	MPL	G266S	yes
66	TP53	M237I	no
66	RNF43	A393T	yes
66	PTEN	R14_R15insDINKR	yes
66	MAP3K1	S939C	yes
66	CTNNA1	loss exons 4-7	no
66	PALB2	R414*	no	Olaparib, talazoparib	Niraparib, rucaparib	no	yes	Capecitabine + caelyx (or eribulin), consideration of cost application for olaparib.	no		Patient has not received NGS-based therapy yet.
66	MTAP	I215M	yes
67	MAP3K1	P15R	yes
67	IRS2	A701_V702insA	yes
67	MED12	Q2119_Q2120insHQQQ	yes
67	TP53	splice site 376-1G>C	no
67	PARP2	E222Q	yes
67	FANCA	H1355L	yes
67	PIK3CA	H1047R	no	Everolimus	Temsirolimus	no	yes	Eribulin or carboplatin/gemcitabin, if disease progresses then cost application for everolimus.	no		Patient has not received NGS-based therapy yet.
68	MAP2K4	S939C	yes
68	EPHA3	S483T	yes
68	PTPRO	A11S	yes
68	CDC73	amplification	yes
68	FGFR4	G70C	yes
68	ZNF217	L424P	yes
68	CDK8	R178Q	yes
68	RPTOR	amplification	no
68	NOTCH3	P685T	yes
68	BCL6	P467L	yes
68	AKT3	amplification	no	Everolimus	Temsirolimus	yes	no	Reinduction of trastzumab-emtansin or capecitabine + lapatinib.
68	BRCA2	K437fs*22	no	Olaparib, talazoparib	Niraparib, rucaparib	yes	no
68	DNMT3A	L754fs*20	no
68	DDR1	T460R	yes
69	FANCC	D23fs*23	no
69	FGF4	amplification	no
69	FGF3	amplification	no
69	FGF19	amplification	no
69	CDH1	Q641*	no
69	ERBB2	L755S	no	Pertuzumab, trastuzumab, trastuzumab emtansine, neratinib	Afatinib, dacomitinib	no	no
69	PIK3CA	E545K	no	Everolimus	Temsirolimus	yes	yes	Screening for participation in Bylieve clinical trial as patient has a mutation in PIK3CA, continuation of standard chemotherapy as disease has not progressed yet.	no		Patient has not received NGS-based therapy yet.
69	CCND1	amplification	no	Ribociclib, palbociclib, abemaciclib		yes	no
69	DDR2	V236M	yes
69	CASP8	I140V	yes
69	KMT2A	S3057F	yes
69	DIS3	Y121C	yes
69	RNF43	R609W	yes
69	RICTOR	Y565C	yes
70	MYC	amplification	no
70	RET	splice site 2136+1G>C	yes
70	NBN	amplification	yes
70	CDK6	amplification	no
70	LTK	R682W	yes
70	RAD21	amplification	yes
70	CUL3	rearrangement intron 2	no
70	CALR	L196V	yes
70	TP53	R248W	no
70	PAX5	E113K	yes
70	NOTCH1	V2443fs*34	no
70	NOTCH1	PPP1R26-NOTCH1 fusion	no
70	JAK2	amplification	no
70	CD274	amplification	no	Atezolizumab	Avelumab, durvalumab, nivolumab, pembrolizumab, cemiplimab	yes	yes	Nab-paclitaxel + atezolizumab	no		Patient has not received NGS-based therapy yet.
70	PDCD1LG2	amplification	no	Atezolizumab	Avelumab, durvalumab, nivolumab, pembrolizumab, cemiplimab	yes	yes	Nab-paclitaxel + atezolizumab	no
70	LYN	amplification	yes
71	ZNF703	amplification	no
71	ARID1A	R2158*	no
71	CCND1	amplification	no	Ribociclib, palbociclib, abemaciclib		yes	no	Palliative care as patient is not able to undergo further therapy.
71	ESR1	D538G	no	Fulvestrant, anastrozol, exemestan, letrozol		yes	no
71	FGFR1	amplification	no		Pazopanib	no	no
71	FGF19	amplification	no
71	FGF3	amplification	no
71	NSD3	amplification	no
71	CDK12	E910Q	yes
71	FANCA	D1280E	yes
71	POLE	R1508H	yes
71	ESR1	H6Y	yes
71	PDK1	R8H	yes
71	CDKN2A/B	D86N	yes
71	KDM5A	H808Q	yes
71	FGF4	amplification	no
72	ERBB2	T652A	no	Lapatinib, pertuzumab, trastuzumab, trastuzumab-emtansine, neratinib	Afatinib, dacomitinib	no	yes	Continuation of therapy with CDK4/6 inhibitors and fulvestrant, if disease progresses then tyrosine kinase inhibitor.	no		Ongoing therapy with lapatinib + capecitabine.
72	CDH1	Q23*	no
72	CARD11	A598T	yes
72	PARP1	S383Y	yes
73	TBX3	E122_M123insE	yes
73	EP300	L2183M	yes
73	RPTOR	L663Q	yes
73	CREBBP	S1934P	yes
73	MSH3	Y465C	yes
73	RB1	loss exons 8-9	no
73	RAD21	amplification	no
73	NOTCH1	R23*	no
73	CDH1	loss exons 11-13	no
73	MYC	amplification	no
73	BRCA2	V220fs*4	no	Olaparib, talazoparib	Niraparib, rucaparib	yes	no	Patient had already received olaparib in the past, best supportive care as patient is not able to undergo further therapy.
73	AURKB	V103M	yes
73	IDH1	E28D	yes
74	APC	E1257Q	yes
74	RAD51B	A146T	yes
74	NBN	amplification	yes
74	RAD21	amplification	yes
74	PIM1	E124Q	yes
74	PIK3CA	E542K	no	Everolimus	Temsirolimus	yes	no	No recommendations as patient died shortly after NGS results were available.
74	ARID1A	D1850fs*4	no
74	MYC	amplification	no
74	MAP2K4	loss	no
74	TP53	G245S	no
74	KEL	W316	no
74	PIK3C2B	S630F	yes
74	CD70	R163Q	yes
75	FLT1	R781*	yes
75	RAD51c	rearrangement intron 4	no	Olaparib, talazoparib	Niraparib, rucaparib	no	yes	Exemestan + everolimus + denosumab, if disease progresses then cost application for olaparib.	no		Patient has not received NGS-based therapy yet.
75	BRCA2	K3326*	yes
75	CHEK2	R145W	yes
75	KEL	R393Q	yes
75	EPHB4	A183S	yes
75	POLE	H144R	yes
75	FGFR1	E84A	yes
75	TSC2	E1049K	yes
75	GATA3	D336fs*17	no
76	EED	amplification	yes
76	PPP2R1A	T78P	yes
76	NBN	amplification	yes
76	DDR2	DDR2-NBPF10	no
76	GNAS	G371E	yes
76	DNMT3A	R882S	no
76	CDH1	P373fs*13	no
76	C11orf30	amplification	no
76	ERBB2	G776>VC	no	Lapatinib, pertuzumab, trastuzumab, trastuzumab-emtansine, neratinib	Afatinib	no	yes	Capecitabine, if progressive disease then docetaxel + trastuzumab + pertuzumab	no		Patient received NGS-based therapy.
76	PRKAR1A	rearrangement intron 2	no
77	NBN	amplification	yes
77	DOT1L	L1438R	yes
77	MITF	N423Y	yes
77	MAP2K4	Q69E	yes
77	MTOR	T1977I	yes
77	KDM5A	P381S	yes
77	SOX9	M469L	yes
77	MSH3	R188C	yes
77	RAD21	amplification	yes
77	FGF19	amplification	no
77	FGF3	amplification	no
77	FGF4	amplification	no
77	GATA3	splice site 925-3_925-2delCA	no
77	ARID1A	V2152fs*6	no
77	CCND1	amplification	no	Ribociclib, palbociclib, abemaciclib		yes	no	Continuation of treatment with capecitabine. Standard therapy options were still available, therefore no NGS-based recommendations yet.
78	ERBB2	S310Y	no	Lapatinib, pertuzumab, trastuzumab, trastuzumab emtansine, neratinib	Afatinib, dacomitinib	no	yes	Continuation of treatment with capecitabine, cost application for alpelisib or trastuzumab.	no		Lost to follow-up
78	CREBBP	Q839	no
78	FGF3	amplification	no
78	CDH1	splice site 1130_1137+8del16	no
78	C11orf30	amplification	no
78	ARID1A	R235fs*165	no
78	PIK3CA	H1047R	no	Everolimus	Temsirolimus	no	yes		no
78	CCND1	amplification	no	Ribociclib, palbociclib, abemaciclib		no	no
78	FGF19	amplification	no
78	NF1	E258	no		Cobimetinib, trametinib, binimetinib	no	no
78	FGF4	amplification	no
79	HGF	amplification	no
79	TP53	G245D	no
79	TET2	Q1603	no
79	ROS1	amplification	no
79	NOTCH3	amplification	no
79	CHEK2	I157T	no
79	PIK3CA	L113del	no	Everolimus	Temsirolimus	yes	yes	Screening for participation in Bylieve clinical trial, alternatively mTOR-inhibitor if disease progresses.	no		Patient received everolimus + exemestan outside a clinical trial.
79	BRD4	amplification	yes
79	RAD51B	I383S	yes
79	CALR	amplification	yes
79	U2AF1	amplification	yes
79	JAK3	amplification	yes
79	ZNF703	A401_H402insPTHLGGSSCSTCSA	yes
79	MET	rearrangement	yes
79	ZNF703	amplification	no
80	SRC	amplification	yes
80	MLL2	R2922W	yes
80	MDM2	amplification	no
80	GATA3	S414fs*94	no
80	MAP2K4	E141*	no
80	ROS1	amplification	no
80	CDK4	amplification	no	Palbociclib, ribociclib		yes	no	Patient had already received CDK4/6 inhibitors, therefore no NGS-based therapy recommendation.
80	GNAS	amplification	yes
80	ASXL1	amplification	yes
80	SPOP	S15N	yes
80	ARFRP1	amplification	yes
80	MDM2	rearrangement	yes
80	WT1	amplification	yes
80	RAD51D	amplification	yes
80	MERTK	E24D	yes
80	ZNF217	S316L	yes
80	ZNF217	amplification	yes
80	AURKA	amplification	yes
80	MET	A347T	yes
80	CD79B	amplification	yes
80	PRDM1	amplification	yes
80	MDM2	S28W	yes
80	VEGFA	D7fs*45	yes
80	BCL2L1	amplification	yes
81	MYC	rearrangement	yes
81	FLT3	L182P	yes
81	EPHA3	I430V	yes
81	PTCH1	R13G	yes
81	GATA6	amplification	yes
81	TP53	A78fs*45	no
81	CREBBP	R2060K	yes
81	CDH1	R492G	yes
81	RICTOR	amplification	no
81	FGF10	amplification	no
81	RAD21	amplification	no
81	MYC	amplification	no					NGS did not indicate actionable therapeutic targets.
81	GNAS	V636F	yes
81	MUTYH	R177W	yes
81	BCORL1	P320S	yes
81	AXL	N780H	yes
81	FH	A25T	yes
81	XPO1	rearrangement	yes
81	AXIN1	T656M	no
82	RET	Y791F	yes
82	ATRX	S1253L	yes
82	DAXX	P161A	yes
82	MDM4	H399Y	yes
82	CARD11	L868F	yes
82	EP300	E969Q	yes
82	ROS1	L1336	yes
82	MAPK1	D20N	yes
82	ATM	R2443Q	no	Olaparib, talazoparib	Rucaparib, niraparib	no	no
82	RICTOR	R709K	yes
82	CSF1R	I525M	yes
82	EPHB4	R397H	yes
82	STK11	R40H	yes
82	RB1	R251Q	yes
82	AKT1	D119E	yes
82	PIK3CA	H1047R	no	Everolimus	Temsirolimus	yes	yes	Exemestan + everolimus, if disease progresses then cost application for alpelisib.	no		Patient received exemestan + everolimus.
82	DAXX	S152C	yes
82	ATM	S2394L	no	Olaparib, talazoparib	Rucaparib, niraparib	no	no
82	NOTCH2	Q466K	yes
82	FGF10	amplification	no
82	BCORL1	S514L	yes
83	TSC1	H732Y	yes
83	CCND1	amplification	no	Ribociclib, palbociclib, abemaciclib		yes	no	Patient had received palbociclib and fulvestrant already before NGS testing, no other NGS-based therapy recommendation.
83	FLCN	W306	no
83	NF2	A340T	yes
83	AKT1	D108_L110>EGP	yes
83	ZNF703	amplification	no
83	NSD3	amplification	no
83	FGF4	amplification	no
83	FGF19	amplification	no
83	ESR1	L536H	no	Fulvestrant		yes	no
83	C11orf30	amplification	no
83	FGFR1	amplification	no		Pazopanib	no	no
83	NF1	splice site 289-2A>G	no		Cobimetinib, trametinib, binimetinib	no	no
83	FGF3	amplification	no
84	FGF12	amplification	no
84	CCND1	amplification	no	Ribociclib, palbociclib, abemaciclib		no	no	No NGS-based therapy recommendation as patient had received NGS-based therapy in the past.
84	STAG2	E979	yes
84	C11orf30	amplification	no
84	FGF19	amplification	no
85	PAX5	P294A	yes
85	RAD21	amplification	yes
85	PAX5	amplification	yes
85	IRS2	G15A	yes
85	SPEN	V3614I	yes
85	NBN	amplification	yes
85	FUBP1	G306A	yes
85	PPARG	R425C	yes
85	MST1R	G1385V	yes
85	CARD11	E342Q	yes
85	AKT2	rearrangement	yes
85	MSH2	rearrangement intron 2	no
85	ZNF703	amplification	no
85	TP53	P151S	no
85	NSD3	amplification	no
85	LYN	amplification	no
85	MYC	amplification	no
85	FGFR1	amplification	no		Pazopanib	no	no	Nab-paclitacel + carboplatin; no NGS-based therapy as standard treatment options are not exhausted.
85	P2RY8	R232Q	yes
85	MDM4	A398V	yes
86	FGF19	amplification	no
86	IGF1R	Y673C	yes
86	STK11	F354L	yes
86	FAM123B	T625A	yes
86	MAP3K1	A5_G6insA	yes
86	FGF4	amplification	no
86	KDM5A	N379S	yes
86	KRAS	G12V	no
86	PIK3CA	E545K	no	Everolimus	Temsirolimus	yes	no
86	ESR1	D538G	no	Fulvestrant, anastrozol, exemestan, letrozol		yes	yes	Fulvestrant	no		Patient is still receiving fulvestrant.
86	CCND1	amplification	no	Ribociclib, palbociclib, abemaciclib		yes	no
86	ERBB2	P489L	yes
87	CDC73	Q333E	yes
87	ZNF217	L271F	yes
87	MERTK	P790L	yes
87	PIK3C2B	D454G	yes
87	CDK12	E1115D	yes
87	ROS1	F528L	yes
87	POLE	R1508H	yes
87	PDGFRB	R332W	yes
87	RAD54L	M498_Y503del	yes
87	PALB2	Q60fs*7	no		Niraparib, rucaparib, olaparib	no	no
87	MST1R	H277Q	yes
87	BRCA2	K3326	yes
87	CDH1	loss exons 1-2	no
87	ARID1A	C2163fs*37	no
87	PIK3CA	H1047R	no	Everolimus	Temsirolimus	no	yes	After intrathecal chemotherapy switch to olparib, with a later option of exemestan + everolimus.	no		Patient died shortly after NGS test results were available.
87	PALB2	Q479*	no		Niraparib, rucaparib, olaparib	no	yes	After intrathecal chemotherapy switch to olparib, with a later option of exemestan + everolimus.	yes	yes
88	PTPN11	E76G	no
88	MLL2	rearrangement exon 31	no
88	INPP4B	loss	no
88	NF1	loss exons 51-53	no		Cobimetinib, trametinib	no	no	NGS did not indicate actionable therapeutic targets for breast cancer.
88	TP53	V272M	no
89	SF3B1	K700E	no
89	TNFAIP3	A545V	yes
89	ERBB2	amplification	yes
89	GATA3	amplification	yes
89	ZNF703	amplification	no
89	RAD21	amplification	no
89	NSD3	amplification	no
89	MAP2K4	loss exons 4-5	no
89	FGFR1	amplification	no		Pazopanib	no	yes	If disease is progressive, pazopanib can be considered.	no		Patient has not received NGS-based therapy yet.
89	TBX3	amplification	yes
90	PTEN	N212fs*10	no	Everolimus	Temsirolimus	no	yes	Everolimus	no		Patient has not received NGS-based therapy yet.
90	ZNF217	V586L	yes
90	SPEN	G3464A	yes
90	PIK3R1	E451_Y452del	no
90	ATRX	E1464del	yes
91	BRCA1	N550H	yes
91	SMARCB1	V262fs*19	no
91	BRCA1	Y179C	yes
91	SDHC	amplification	yes
91	BRCA1	F486L	yes
91	EP300	W1063V	yes
91	MDM2	Q414H	yes
91	JAK3	M598I	yes
91	DDR2	amplification	yes
91	TSC2	P237L	yes
91	FGFR2	amplification	no		Pazopanib	no	no
91	IKBKE	A419V	yes
91	TNFAIP3	T647P	yes
91	TSC1	amplification	yes
91	MYC	G289S	yes
91	FGFR2	rearrangement	yes
91	ARAF	D429N	yes
91	TP53	splice site 673-2A>G	no
91	PIK3CA	N345K	no	Everolimus	Temsirolimus	no	yes	Everolimus + exemestan	no		Therapy with everolimus + exemestan is ongoing.
91	RICTOR	S1292F	yes
91	TMB high	TMB = 13	no	Atzolizumab	Avelumab, durvalumab, nivolumab, pembrolizumab, cemiplimab	no	no
91	TSC1	rearrangement exon 15	no	Everolimus	Temsirolimus	no	no
92	CSF3R	P467S	yes
92	PIK3CA	P539R	no	Everolimus	Temsirolimus	no	yes	Cost application for everolimus.	no		Patient has not received NGS-based therapy yet as disease has not progressed.
92	ZNF217	M410V	yes
92	BRD4	A220T	yes
92	KDR	K1277R	yes
92	LTK	E813	yes
92	PIK3CA	H1047R	no	Everolimus	Temsirolimus	no	no		no
92	BAP1	F46fs*26	no
93	CBFB	F12L	yes					NGS did not indicate actionable therapeutic targets.
93	MAP2K4	Y160fs*74	no
93	GATA3	splice site 1050+1G>A	no
94	NT5C2	I259L	yes					NGS did not indicate actionable therapeutic targets.
94	GATA3	A442fs*66	no
94	SPEN	splice site 1396-1G>A	no
94	KDR	L31P	yes
94	APC	N862K	yes
94	TP53	A159V	no
94	KIT	I571V	no
94	CDKN1B	G97fs*22	no
95	PIK3CA	E545G	no	Everolimus	Temsirolimus	no	no
95	ABL1	E153K	yes
95	PBRM1	E707*	no
95	PBRM1	E707*	no
95	JAK2	E889K	no
95	GATA3	M294K	no
95	CDH1	L139fs*76	no
95	ARID1A	S2264*	no
95	NBN	E471K	yes
95	CBFB	splice site 165+2_165+3insT	no
95	NBN	561K	yes
95	NBN	E543Q	yes
95	JAK2	V984L	yes
95	KEAP1	Q118*	no
95	MAF	S57F	yes
95	JAK2	E1012Q	yes
95	NBN	D555N	yes
95	RAD51C	G264S	yes
95	ARID1A	E38K	yes
95	EPHA3	S449C	yes
95	KDM5A	E1646Q	yes
95	PARK2	S218F	yes
95	SMAD2	L254V	yes
95	TMB high	TMB = 26	no	Atezolizumab	Avelumab, cemiplimab, durvalumab, nivolumab, pembrolizumab	no	yes	If disease progresses, cost application for atezolizumab.	no		Patient has not received NGS-based therapy yet.
95	ERBB4	P1299A	yes
95	PTCH1	G43E	no		Vismodegib, sonidegib	no	no
95	PMS2	E5Q	yes
95	WHSC1	H528N	yes
95	CDKN2A/B	E63K	yes
95	IDH2	rearrangement	yes
95	MEF2B	E119K	yes
95	POLD1	A891T	yes
95	TNFAIP3	M476I	no
95	NFE2L2	D29H	no
95	EP300	Q965E	yes
95	ASXL1	D196N	yes
Abbreviations: KEM, Kliniken Essen-Mitte; NGS, next-generation sequencing
